# Supplementary material for: Adjustments of cardiac mitochondrial phenotype in a warmer thermal habitat is associated with oxidative stress in European perch, Perca fluviatilis
Source: Sci Rep. 2020 Oct 19;10:17697. doi: 10.1038/s41598-020-74788-1 (PMC7572411; doi:10.1038/s41598-020-74788-1)
Supplement: Supplementary file 2 — Supplementary file2 [file 41598_2020_74788_MOESM2_ESM.xlsx]

## Sheet: Mitochondrial respiration
		Oxygen consumption (pmol.s-1.mg-1 tissue)					Mitochondrial ratios
Assay Temperature	Population	CI-LEAK	CI-OXPHOS	CI+CII-OXPHOS	CI+CII-ETS	Complex IV	PI/LI	EI+II/PI+II
23C	Ref	4.24910363636364	18.3801806060606	18.4816084848485	19.9921593939394	18.1628351515152	4.32566069906223	1.08173265386123
23C	Ref	5.50460235294118	18.8448376470588	20.5088564705882	22.1026635294118	21.5199058823529	3.4234693877551	1.07771311194797
23C	Ref	5.98168055555556	22.2129166666667	24.3010972222222	24.8002638888889	23.2944444444444	3.71349095966621	1.02054091064704
23C	Ref	4.92181	20.80662	21.93754	23.76086	22.2722	4.2274325908558	1.08311415044713
23C	Ref	5.42970843373494	13.4518506024096	14.6472506024096	17.4485192771084	27.1341397590361	2.47745358090185	1.19124877089479
23C	Ref	6.33579534883721	18.0150325581395	19.9164651162791	20.9018790697674	26.8976372093023	2.8433734939759	1.04947735191637
23C	Ref	4.39266666666667	13.8998717948718	16.2113974358974	19.1756794871795	21.5409615384615	3.16433566433566	1.18285172903837
23C	Ref	5.10268695652174	22.834147826087	24.1211086956522	26.2058347826087	26.2886217391304	4.47492625368732	1.08642745709828
23C	Ref	5.289645	20.471225	22.491451	24.427999	24.882251	3.87005649717514	1.08610151474887
23C	Ref	6.12172121212121	18.1210181818182	20.056096969697	22.9225454545454	23.3113696969697	2.96011816838996	1.14292155094679
16C	Ref	4.72931126760563	29.2704633802817	30.811014084507	33.0334478873239	36.6107535211268	6.18915984252837	1.07213114754098
16C	Ref	5.559925	26.4457	28.077575	30.26895	34.2734	4.75648502452821	1.07804716041182
16C	Ref	5.64470491803279	26.2578032786885	28.8403770491803	31.1283606557377	33.5638196721311	4.65175835760773	1.07933265236636
16C	Ref	5.89625714285714	24.8985803571429	27.1797910714286	27.6712714285714	32.614125	4.22277722186957	1.01808256567724
16C	Ref	5.63929047619048	20.9384746031746	23.5854317460318	27.4277888888889	30.097746031746	3.71296259548581	1.16291230893001
16C	Ref	4.39701176470588	27.9881647058824	29.6556941176471	31.6479529411765	38.3764	6.36526946107786	1.06717963894643
16C	Ref	5.46946153846154	23.2780615384615	25.9873846153846	26.9365692307692	33.2959692307692	4.256006075693	1.03652482269503
16C	Ref	5.52793157894737	26.3020894736842	28.1424157894737	29.2083473684211	36.1831736842105	4.75803455561088	1.03787633538362
16C	Ref	5.33127808219178	21.9102082191781	24.0144397260274	26.1841726027397	32.3970520547945	4.1097477718083	1.09035117627003
16C	Ref	5.3490962962963	29.6521185185185	30.956237037037	33.4208	40.1723259259259	5.54338842975206	1.07961442342021
23C	Bt	4.95077108433735	29.8345301204819	30.6283855421687	32.1294939759036	37.566578313253	6.02623906705539	1.04901036757776
23C	Bt	4.80495164835165	31.7400725274725	33.4006912087912	34.0341230769231	35.8683098901099	6.60570071258907	1.01896463352127
23C	Bt	5.28249111111111	39.1028622222222	42.1444911111111	43.4195844444444	51.5048933333333	7.40235267788219	1.03025527891585
23C	Bt	4.16431578947368	29.6908	31.6539578947368	33.6720842105263	40.8185684210526	7.12981471651374	1.06375589183825
23C	Bt	6.49605172413793	42.1468793103448	43.5514310344828	46.3088965517241	50.6151724137931	6.48807631160572	1.06331515295233
23C	Bt	4.7853265625	33.673359375	34.9878375	35.7424453125	39.933009375	7.03679444552014	1.02156771799629
23C	Bt	4.88425344827586	31.7502362068966	33.3063172413793	36.2639017241379	39.4712	6.50053002841292	1.08879950495049
23C	Bt	4.2223737704918	35.9449704918033	36.9722491803279	39.3203147540984	47.5216262295082	8.51297692852441	1.06350886477904
23C	Bt	5.94110204081633	41.8444285714286	43.8125714285714	44.5582653061224	50.1426326530612	7.04320987654321	1.01702008928571
23C	Bt	5.37509078947368	40.4302381578947	41.1750236842105	41.6464934210526	47.0110342105263	7.52177772272635	1.01145038167939
16C	Bt	4.87757142857143	22.1059523809524	22.619380952381	23.7603333333333	28.7234761904762	4.53216374269006	1.05044136191677
16C	Bt	3.65533246753247	36.8230909090909	40.4716792207792	42.1374857142857	36.7893701298701	10.0738007380074	1.04115980669888
16C	Bt	3.77078382352941	30.1750602941176	31.4319882352941	33.2250882352941	32.0560573529412	8.00233100233099	1.05704697986577
16C	Bt	3.87356981132076	31.8218264150943	34.1865056603774	35.4476679245283	31.6191396226415	8.21511627906975	1.0368906455863
16C	Bt	4.118125	34.077484375	35.94	37.2503125	37.690203125	8.275	1.03645833333333
16C	Bt	4.832375	32.326425	33.3866625	33.8626875	34.0213625	6.68955223880597	1.01425793907971
16C	Bt	3.17240769230769	25.3700661538461	28.2941984615385	31.4941923076923	31.7332723076923	7.99710144927535	1.11309717257068
16C	Bt	3.50295652173913	32.9926608695652	34.0046260869565	36.3658782608696	37.3778434782609	9.41851851851851	1.06943914536437
16C	Bt	2.95221428571429	18.7829285714286	20.508619047619	21.7921904761905	22.3198809523809	6.36231884057971	1.06258692628651
16C	Bt	3.41254285714286	32.9384571428571	34.2923464285714	35.9151589285714	36.7126553571429	9.65217391304346	1.04732287723094

## Sheet: Oxidative damages
Population	MDA levels (umol.g-1 tissue)	Carbonyl content (nmol.mg-1 proteins)
Ref	0.161090743046907	1.33225229885057
Ref	0.364494645080946	1.12545080259563
Ref	0.0461052718970527	0.621738845388188
Ref	0.0959184723951847	1.36008573647661
Ref	0.0917673723536737	1.03459081365343
Ref	0.124561062681611	1.89341980620155
Ref	0.18848800332088	2.491815625
Ref	0.0909371523453715	1.58967212310437
Ref	0.0394635118306351	0.775709758378989
Ref	0.261962474055625	1.36595567567568
Ref	0.127881942714819	2.20253917293233
Ref	0.169392943129929	0.747068192488262
Ref	0.198865753424658	1.51769944968553
Ref	0.156109422997094	0.66966507936508
Ref	0.0813896222498962	0.611433333333334
Ref	0.0128964715649647	2.0396650481541
Ref	0.159430303030303	2.01542646358877
Ref	0.190563553341636	1.03319894143865
Ref	0.0415390618513906	1.73884741404378
Ref	0.0419541718555417	1.30998799654577
Bt	0.171883603154836	6.11234816017316
Bt	0.137014362806144	6.50269589314194
Bt	0.110032212536322	5.91159877746373
Bt	0.166902283105023	2.42992570061517
Bt	0.129542382731424	3.81446707133446
Bt	0.0535772519717725	5.147504375
Bt	0.127881942714819	4.01570446843153
Bt	0.0921824823578248	5.82525678285159
Bt	0.181846243254462	6.22687794439238
Bt	0.026595101701951	3.78684429362291
Bt	0.0593887920298879	3.29652531694199
Bt	0.163996513075965	5.85459846458913
Bt	0.0602190120381901	5.59386680684248
Bt	0.0797291822332918	3.04107631578947
Bt	0.154033872976339	3.60006723724752
Bt	0.136599252801993	6.08764583333333
Bt	0.259886924034869	5.11386792809839
Bt	0.0988242424242424	3.76732532790592
Bt	0.232489663760897	2.87440996842754
Bt	0.253660273972603	3.44652937688167

## Sheet: Antioxidant enzymes
Population	Assay Temperature	Superoxide dismutase (U.mg-1 proteins)	Catalase (mU.mg-1 proteins)
Ref	16C	1.7975062233944	4.92919740267791
Ref	16C	1.97880514062544	8.51448664328117
Ref	16C	2.56271008243126	10.815365080086
Ref	16C	2.34550979111028	8.38228240873471
Ref	16C	1.12451429223896	8.65090594751763
Ref	16C	2.07457158808367	9.4431281477921
Ref	16C	2.67445739201164	5.7368949639181
Ref	16C	3.46685879030882	13.564693233945
Ref	16C	1.17471124974175	9.17171557679661
Ref	16C	1.08641648708468	3.6498379933013
Ref	16C	3.71548952309079	13.5256021432001
Ref	16C	2.12674486302464	8.01176255982692
Ref	16C	3.69038794950019	13.4292375445973
Ref	16C	3.44268185642579	12.1295703267748
Ref	16C	3.70198233651188	11.6122497581851
Ref	16C	3.74162249426541	9.94896863072802
Ref	16C	1.94460584634345	11.4249619439734
Ref	16C	2.47576884025155	7.99598376700411
Ref	16C	1.55004059304225	5.35373227689741
Ref	16C	2.09533643301178	9.36771286223209
Bt	16C	4.10115666728275	17.7921696075805
Bt	16C	3.5883827514928	9.6533387972784
Bt	16C	1.62862705122574	13.7526596933946
Bt	16C	2.83525721630416	7.22550726237335
Bt	16C	2.38665886300401	18.2165650107554
Bt	16C	1.20317458652561	17.6506637475674
Bt	16C	2.29933986518536	14.2352830627393
Bt	16C	2.51183379886013	9.38284350803565
Bt	16C	4.27440986682221	16.7982581646154
Bt	16C	3.95521031904539	13.5247890058164
Bt	16C	4.71878161658654	16.9252153563047
Bt	16C	3.08129591030301	10.5543459929843
Bt	16C	2.39448821729545	7.2952121559633
Bt	16C	2.36359054916901	17.8097626512785
Bt	16C	2.48109945871835	4.50909778944367
Bt	16C	5.31369017073316	15.287808602206
Bt	16C	2.65131657383856	10.4202913899539
Bt	16C	5.58357831059327	12.5577049824126
Bt	16C	3.94667810508863	10.8903808347615
Bt	16C	1.42807743008218	7.95889765954597
Ref	23C	1.98518640028974	4.30326757376643
Ref	23C	1.11599104988642	8.47338222500326
Ref	23C	3.10893207789556	10.5096303781754
Ref	23C	2.66270593045251	9.53305977637615
Ref	23C	1.33940619639683	8.59113460287794
Ref	23C	2.48129965148694	10.9202655116925
Ref	23C	3.26719734734994	7.77136156718505
Ref	23C	3.93639828769435	14.4910693807339
Ref	23C	1.13338180757084	10.5400763684961
Ref	23C	2.73035953995859	3.03715535653609
Ref	23C	4.56108907430935	11.1490517666237
Ref	23C	2.44850787714603	9.75709025573777
Ref	23C	4.44162294199295	13.187993756371
Ref	23C	3.93229786016846	12.4909332746716
Ref	23C	3.05380913499241	11.1498016018407
Ref	23C	4.37613924292491	8.8418653545267
Ref	23C	2.09621331497259	10.6190250122597
Ref	23C	1.59158678468325	6.65832855504587
Ref	23C	2.29781667951867	6.67712677231026
Ref	23C	2.76644724061719	6.61783586073816
Bt	23C	5.38511344145903	15.2507774308578
Bt	23C	4.16907994844133	11.5043692021077
Bt	23C	2.07151650900433	12.9718999433592
Bt	23C	2.21373342861518	8.30224952107996
Bt	23C	2.48148300036217	14.0751801768675
Bt	23C	1.32823069800904	15.1155411627745
Bt	23C	2.3759308401236	15.6029643818175
Bt	23C	2.9413639938332	10.6044609888412
Bt	23C	4.44574746488322	17.3915256210504
Bt	23C	5.04138279625951	13.7291366852551
Bt	23C	4.77404881613614	17.3022289044165
Bt	23C	3.163843518604	13.3468482113205
Bt	23C	2.60011558748673	7.61615538990826
Bt	23C	2.8696050729984	24.5914678594085
Bt	23C	2.90537400058273	7.2923682974691
Bt	23C	5.09086903430523	16.1768868329725
Bt	23C	2.63127364326946	9.8729920495002
Bt	23C	5.38754480472782	12.8975616801775
Bt	23C	4.15286397732784	13.1448797761871
Bt	23C	1.35822688448899	6.20643038907118

## Sheet: Gene expression
Population	Mean Cq cox1	Mean Cq nd4	Mean Cq ef1-α	Mean Cq β-actin	Geometric mean reference genes	Normalized cox1	Normalized nd4
Ref	21.365	24.32	25.825	28.315	27.0414	-5.67635	-2.72135
Ref	20.765	23.325	25.195	26.96	26.0626	-5.29756	-2.73756
Ref	21.06	22.99	24.52	26.54	25.51	-4.45001	-2.52001
Ref	21.69	23.61	24.875	26.94	25.8869	-4.19692	-2.27692
Ref	21.4	24.215	25.485	27.645	26.543	-5.14304	-2.32804
Ref	22.185	24.755	25.55	28.355	26.916	-4.73099	-2.16099
Ref	22.135	24.61	25.5	27.255	26.3629	-4.2279	-1.7529
Ref	21.125	24.635	25.515	27.98	26.7191	-5.59409	-2.08409
Ref	21.02	23.745	24.29	26.375	25.311	-4.29104	-1.56604
Ref	21.755	24.56	25.185	27.61	26.3696	-4.61464	-1.80964
Bt	20.58	22.885	24.94	27.295	26.0909	-5.51094	-3.20594
Bt	21.525	23.69	25.62	28.39	26.9695	-5.44446	-3.27946
Bt	20.81	23.34	25.12	26.995	26.0406	-5.23063	-2.70063
Bt	21.365	23.41	24.995	27.4	26.1699	-4.80489	-2.75989
Bt	20.45	23.07	24.895	26.805	25.8324	-5.38235	-2.76235
Bt	20.395	22.82	25.04	26.375	25.6988	-5.30383	-2.87883
Bt	21.24	22.74	24.93	27.21	26.0451	-4.80506	-3.30506
Bt	21.1	23.58	25.57	27.59	26.5608	-5.4608	-2.9808
Bt	21.39	23.51	25.06	27.645	26.3208	-4.93078	-2.81078
Bt	20.94	22.885	25.26	27.21	26.2169	-5.27688	-3.33188

## Sheet: Morphological data
Population	Body Mass (g)	Fork Lenght (cm)	Condition Factor	Relative ventricular mass (%)
Ref	298	286	1.27384962829239	0.0682885906040268
Ref	274	270	1.39206421785297	0.0717883211678832
Ref	211	254	1.28760100039885	0.0796208530805687
Ref	305	282	1.36004260812829	0.0761311475409836
Ref	733	355	1.63839613758728	0.0683628922237381
Ref	460	315	1.47172331601659	0.0660434782608696
Ref	383	357	0.841771321589546	0.0665274151436031
Ref	206	248	1.3505546977275	0.0701941747572816
Ref	1141	405	1.71759423905946	0.0705609114811569
Ref	261	270	1.32601737540009	0.0629501915708812
Ref	544	334	1.46002233404753	0.0671323529411765
Ref	333	285	1.43849929532974	0.0698798798798799
Ref	289	282	1.28869611065271	0.0501038062283737
Ref	584	330	1.62506608787601	0.0566952054794521
Ref	155	221	1.43600144563655	0.0709677419354839
Ref	319	288	1.33540568201303	0.0714733542319749
Ref	521	332	1.42371634892014	0.068042226487524
Ref	457	313	1.49033255189252	0.0666739606126915
Ref	397	305	1.39923605940585	0.0796221662468514
Ref	436	313	1.42184899917973	0.0686697247706422
Bt	270	271	1.35661274097525	0.0630740740740741
Bt	302	276	1.43641422305021	0.0664238410596026
Bt	753	355	1.68309998854464	0.0511155378486056
Bt	310	275	1.49060856498873	0.0604516129032258
Bt	317	283	1.39862071290213	0.057192429022082
Bt	693	347	1.65861202702422	0.0483405483405483
Bt	189	242	1.33356965975205	0.0653439153439153
Bt	229	264	1.2445825333222	0.072882096069869
Bt	337	283	1.4868617673439	0.0616913946587537
Bt	381	300	1.41111111111111	0.0604461942257218
Bt	396	291	1.60700126624395	0.0611868686868687
Bt	769	359	1.66204582625604	0.06296488946684
Bt	210	250	1.344	0.0668571428571429
Bt	294	275	1.41367392937641	0.0739795918367347
Bt	282	281	1.2709549256737	0.0630851063829787
Bt	338	285	1.4600983838482	0.062189349112426
Bt	402	299	1.50387759124749	0.0502487562189055
Bt	364	292	1.46201836937717	0.0609340659340659
Bt	250	260	1.42239417387346	0.069
Bt	824	373	1.58781798295204	0.0537135922330097
